# Supplementary material for: 262 Voyages Beneath the Sea: a global assessment of macro- and megafaunal biodiversity and research effort at deep-sea hydrothermal vents
Source: PeerJ. 2019 Aug 6;7:e7397. doi: 10.7717/peerj.7397 (PMC6688594; doi:10.7717/peerj.7397)
Supplement: Supplemental Information 1 — Columns from left to right: Cruise ID, Vessel, Institute, Country, Year, Start Date, End Date, Hemisphere (N/S), Hemisphere (E/W), Ocean/Sea, Putative Biogeographic Province, Geologic Structure, Chief Scientist, Institution, Country, Cruise Report Accessible?, File Name or Hyperlink, Timestamp. [file peerj-07-7397-s001.csv]

Cruise ID	Vessel	Institute	Country	Year	Start Date	End Date	Hemisphere (N/S)	Hemisphere (E/W)	Ocean/Sea	Putative Biogeographic Province	Geologic Structure	Chief Scientist	Institution	Country	Cruise Report Accessible?	File Name or Hyperlink	Timestamp
A127-01	Atlantis II	WHOI	USA	1992	8/29/1992	9/20/1992	Northern Hemisphere	Western Hemisphere	North Atlantic	Mid-Atlantic Ridge	Mid-Atlantic Ridge	Charles Langmuir	Lamont-Doherty Earth Observatory	USA	Yes	FAZAR.pdf
A127-02	Atlantis II	WHOI	USA	1992	9/25/1992	20/20/1992	Northern Hemisphere	Western Hemisphere	North Atlantic	Mid-Atlantic Ridge	Mid-Atlantic Ridge	Charles Langmuir	Lamont-Doherty Earth Observatory	USA	Yes	FAZAR.pdf
A131-08	Atlantis II	WHOI	USA	1993	12/9/1993	12/31/1993	Northern Hemisphere	Western Hemisphere	East Pacific	Northern East-Pacific Rise	East Pacific Rise	Richard Lutz	Rutgers	USA	No	http://www.rvdata.us/catalog/A131-08
A131-24	Atlantis II	WHOI	USA	1994	10/14/1994	11/1/1994	Northern Hemisphere	Western Hemisphere	East Pacific	Northern East-Pacific Rise	East Pacific Rise	Richard Lutz	Rutgers	USA	No	http://www.rvdata.us/catalog/A131-24
A132-18	Atlantis II	WHOI	USA	1995	11/11/1995	12/3/1995	Northern Hemisphere	Western Hemisphere	East Pacific	Northern East-Pacific Rise	East Pacific Rise	Richard Lutz	Rutgers	USA	No	http://www.rvdata.us/catalog/A132-18
AES01	Healy	USCG	USA	2001	6/12/2001	12/20/2001	Northern Hemisphere	Western Hemisphere	North Atlantic	Arctic	Gakkel Ridge				Yes	AES-01 Cruise Report.pdf
AII CRUISE 125-31	Atlantis II	NOAA	USA	1991	8/18/1991	9/6/1991	Northern Hemisphere	Western Hemisphere	East Pacific	Northeast Pacific	Juan de Fuca Ridge	Bob Emblet	PMEL	USA	Yes	1991_Alvin_cruise_report.pdf	2/19/2018 20:28
AII CRUISE 131-16	Atlantis II	NOAA	USA	1994	6/17/1994	7/9/1994	Northern Hemisphere	Western Hemisphere	East Pacific	Northeast Pacific	Juan de Fuca Ridge	Bob Embley	PMEL	USA	Yes	1994_Alvin_cruise_report.pdf	2/19/2018 20:39
AII CRUISE 132-09	Atlantis II	NOAA	USA	1995	6/24/1995	7/9/1995	Northern Hemisphere	Western Hemisphere	East Pacific	Northeast Pacific	Juan de Fuca Ridge	Bob Embley	PMEL	USA	Yes	1995_Alvin_cruise_report.pdf	2/19/2018 20:45
AMISTAD	L'Atalante	IFREMER	France	1999	5/26/1999	6/16/1999	Northern Hemisphere	Western Hemisphere	East Pacific	Northern East-Pacific Rise	East Pacific Rise	Christian Jeanthon	Roscoff	France	Partial	http://campagnes.flotteoceanographique.fr/campagnes/99010060/	12/4/2017 22:07
AraonXX	Araon	Korea Polar Research Institute	South Korea	2011			Southern Hemisphere	Eastern Hemisphere	Southern Ocean	Southern Ocean	Australian‐Antarctic Ridge	S-H. Park		South Korea	Partial	https://agupubs.onlinelibrary.wiley.com/doi/full/10.1002/2015GC005926
ARKTIS XVII/2	Polarstern	AWI	Germany	2001	7/31/2001	10/7/2001	Northern Hemisphere	Western Hemisphere	North Atlantic	Arctic	Gakkel Ridge	J. Thiede		Germany	Yes	BerPolarforsch2002421.pdf
AT11-24	Atlantis	WHOI	USA	2005	3/12/2005	4/6/2005	Southern Hemisphere	Eastern Hemisphere	West Pacific	Southwest Pacific	Lau Basin	Bob Vrijenhoek	MBARI	USA	No	http://www.rvdata.us/catalog/AT11-24
AT11-26	Atlantis	WHOI	USA	2005	4/23/2005	5/15/2005	Northern Hemisphere	Western Hemisphere	East Pacific	Northern East-Pacific Rise	East Pacific Rise	Costantino Vetriani	Rutgers	USA	No	http://www.rvdata.us/catalog/AT11-26
AT11-27	Atlantis	WHOI	USA	2005	5/19/2005	6/3/2006	Northern Hemisphere	Western Hemisphere	East Pacific	Northern East-Pacific Rise	East Pacific Rise	Tim Shank	WHOI	USA	No	http://www.rvdata.us/catalog/AT11-27
AT15-09	Atlantis	WHOI	USA	2006	8/25/2006	9/11/2006	Northern Hemisphere	Western Hemisphere	East Pacific	Northeast Pacific	Juan de Fuca Ridge	Deborah Kelley	University of Washington	USA	No	http://www.rvdata.us/catalog/AT15-09
AT15-15	Atlantis	WHOI	USA	2007	1/10/2007	2/5/2007	Northern Hemisphere	Western Hemisphere	East Pacific	Northern East-Pacific Rise	East Pacific Rise	Tim Shank	WHOI	USA	No	http://www.rvdata.us/catalog/AT15-15
AT15-21	Atlantis	NOAA	USA	2007	8/31/2007	8/20/2007	Northern Hemisphere	Western Hemisphere	East Pacific	Northeast Pacific	Juan de Fuca Ridge	Bill Chadwick	University of Oregon	USA	Yes	NeMO2007-cruise-report.pdf	2/19/2018 21:34
AT15-22	Atlantis	WHOI	USA	2007	8/26/2008	9/6/2008	Northern Hemisphere	Western Hemisphere	East Pacific	Northeast Pacific	Juan de Fuca Ridge	Raymond Lee	Washington State University	USA	No	http://www.rvdata.us/catalog/AT15-22
AT15-34	Atlantis	WHOI	USA	2008	7/4/2008	7/23/2008	Northern Hemisphere	Western Hemisphere	East Pacific	Northeast Pacific	Juan de Fuca Ridge	Raymond Lee	Washington State University	USA	No	http://www.rvdata.us/catalog/AT15-34
AT15-36	Atlantis	NOAA	USA	2008	8/18/2008	9/7/2008	Northern Hemisphere	Western Hemisphere	East Pacific	Northeast Pacific	Juan de Fuca Ridge	James Holden	University of Massachusetts	USA	Yes	NeMO2008 AT15-36 Cruise Report.pdf	2/19/2018 21:37
AT15-47	Atlantis	NOAA	USA	2009	6/13/2009	6/27/2009	Northern Hemisphere	Western Hemisphere	East Pacific	Northeast Pacific	Juan de Fuca Ridge	James Holden	University of Massachusetts	USA	Yes	NeMO2009_AT15-47_Cruise Report.pdf	2/19/2018 21:40
AT15-67	Atlantis	WHOI	USA	2010	7/6/2010	7/26/2010	Northern Hemisphere	Western Hemisphere	East Pacific	Northeast Pacific	Juan de Fuca Ridge	Raymond Lee	Washington State University	USA	No	http://www.rvdata.us/catalog/AT15-67
AT18-08	Atlantis	NOAA	USA	2011	7/19/2011	8/1/2011	Northern Hemisphere	Western Hemisphere	East Pacific	Northeast Pacific	Juan de Fuca Ridge	Bill Chadwick	University of Oregon	USA	Yes	NeMO2011-AT18-08-cruise-report-final.pdf	2/19/2018 21:44
AT18-16	Atlantis	WHOI	USA	2012	12/6/2012	1/28/2012	Northern Hemisphere	Western Hemisphere	Caribbean	Mid-Cayman Spreading Center	Mid-Cayman Spreading Center	Chris German	WHOI	USA	No	http://www.rvdata.us/catalog/AT18-16
AT26-09	Atlantis	WHOI	USA	2013	12/7/2013	12/23/2013	Northern Hemisphere	Western Hemisphere	East Pacific	Northern East-Pacific Rise	Dorado Outcrop	Geoffrey Wheat	University of Alaska Fairbanks	USA	Yes	DoradoCruiseReport2013.pdf
AT26-24	Atlantis	WHOI	USA	2014	11/30/2014	12-Dec	Northern Hemisphere	Western Hemisphere	East Pacific	Northern East-Pacific Rise	Dorado Outcrop	Geoffrey Wheat	University of Alaska Fairbanks	USA	Yes	DoradoCruiseReport2014.pdf
AT3-24	Atlantis	WHOI	USA	1998	7/29/1998	8/8/1998	Northern Hemisphere	Western Hemisphere	East Pacific	Northeast Pacific	Juan de Fuca Ridge	Chuck fISHER	PSU	USA	Yes	Hard Copy Only	8/22/2018 17:11
AT3-33	Atlantis	WHOI	USA	1999	4/20/1999	5/21/1999	Northern Hemisphere	Eastern Hemisphere	East Pacific	Northern East-Pacific Rise	East Pacific Rise	Chuck Fisher	PSU	USA	Yes	HARD COPY ONLY	8/22/2018 16:02
AT3-38	Atlantis	WHOI	USA	1999	8/24/1999	9/4/1999	Northern Hemisphere	Western Hemisphere	East Pacific	Northeast Pacific	Juan de Fuca Ridge	Chuck Fisher	PSU	USA	Yes	Hard Copy Only	8/22/2018 16:46
AT3-50	Atlantis	WHOI	USA	2000	4/9/2000	4/27/2000	Northern Hemisphere	Western Hemisphere	East Pacific	Northern East-Pacific Rise	East Pacific Rise	Richard Lutz	Rutgers	USA	No	http://www.rvdata.us/catalog/AT3-50
AT3-51	Atlantis	WHOI	USA	2000	5/2/2000	5/27/2000	Northern Hemisphere	Western Hemisphere	East Pacific	Northern East-Pacific Rise	East Pacific Rise	Craig Young	Harbor Branch	USA	No	http://www.rvdata.us/catalog/AT3-51
AT37-08	Atlantis	WHOI	USA	2017	1/15/2017	2/21/2017	Southern Hemisphere	Eastern Hemisphere	East Pacific	Southern East-Pacific Rise	Pito Seamount	Michael Cheadle	University of Wyoming	USA	Partial	https://www.pitodeep.org/	6/3/2018 12:48
AT5-03	Atlantis	WHOI	USA	2001	6/26/2001	27/29/2001	Northern Hemisphere	Western Hemisphere	North Atlantic	Mid-Atlantic Ridge	Mid-Atlantic Ridge	Cindy Van Dover	William and Mary	USA	No	http://www.rvdata.us/catalog/AT5-03
AT7-03	Atlantis	WHOI	USA	2001	10/15/2001	11/1/2001	Northern Hemisphere	Western Hemisphere	East Pacific	Northern East-Pacific Rise	East Pacific Rise	Craig Cary	University of Delaware	USA	No	http://www.rvdata.us/catalog/AT7-03
AT7-05	Atlantis	WHOI	USA	2001	12/9/2001	1/1/2002	Northern Hemisphere	Western Hemisphere	East Pacific	Northern East-Pacific Rise	East Pacific Rise	James Childress	University of California	USA	No	http://www.rvdata.us/catalog/AT7-05
AT7-26	Atlantis	WHOI	USA	2002	11/26/2002	12/22/2002	Northern Hemisphere	Western Hemisphere	East Pacific	Northern East-Pacific Rise	East Pacific Rise	James Childress	University of California	USA	No	http://www.rvdata.us/catalog/AT7-26
AT7-34	Atlantis	WHOI	USA	2003	4/21/2003	5/22/2003	Northern Hemisphere	Western Hemisphere	North Atlantic	Mid-Atlantic Ridge	Mid-Atlantic Ridge	Deborah Kelley	University of Washington	USA	No	http://www.rvdata.us/catalog/AT7-34
ATOS	L'Atalante	IFREMER	France	2001	6/22/2001	7/22/2001	Northern Hemisphere	Western Hemisphere	North Atlantic	Mid-Atlantic Ridge	Mid-Atlantic Ridge	Pierre-Marie Sarradin	Ifremer	France	Partial	http://campagnes.flotteoceanographique.fr/campagnes/1010060/	12/4/2017 22:04
Axial 2013	Thompson	NOAA	USA	2013		9/19/2013	Northern Hemisphere	Western Hemisphere	East Pacific	Northeast Pacific	Juan de Fuca Ridge	Bill Chadwick	Oregon State	USA	Yes	Axial2013-Cruise-Report-FINAL-with-logs.pdf	2/19/2018 20:57
Axial 2017	Roger Revel	NOAA	USA	2017	7/13/2017	7/23/2017	Northern Hemisphere	Western Hemisphere	East Pacific	Northeast Pacific	Juan de Fuca Ridge	Bill Chadwick	Oregon State	USA	Yes	Axial2017-CruiseReport-final-with-logs.pdf	2/19/2018 20:59
BATHYLUCK 2009	Pourquoi pas?	IFREMER	France	2009	8/31/2009	9/29/2009	Northern Hemisphere	Western Hemisphere	North Atlantic	Mid-Atlantic Ridge	Mid-Atlantic Ridge	Javier Escartin; Mathilde Cannat	IPGP	France	Partial	http://campagnes.flotteoceanographique.fr/campagnes/9030040/	12/11/2017 15:05
BICOSE	Pourquoi pas?	IFREMER	France	2014	1/10/2014	2/11/2014	Northern Hemisphere	Western Hemisphere	North Atlantic	Mid-Atlantic Ridge	Mid-Atlantic Ridge	Marie-Anne Cambon-Bonavita	Ifremer	France	Partial	http://campagnes.flotteoceanographique.fr/campagnes/14000100/	12/13/2017 14:21
BIG	L'Atalante	IFREMER	France	2010	6/1/2010	7/9/2010	Northern Hemisphere	Western Hemisphere	East Pacific	Northern East-Pacific Rise	East Pacific Rise	Anne Godfroy	Ifremer	France	Partial	http://campagnes.flotteoceanographique.fr/campagnes/10010040/	12/13/2017 15:43
BIOBAZ 2011	Pourquoi pas?	IFREMER	France	2011	7/21/2011	7/23/2011	Northern Hemisphere	Western Hemisphere	North Atlantic	Mid-Atlantic Ridge	Mid-Atlantic Ridge	François Lallier	Roscoff	France	Partial	http://campagnes.flotteoceanographique.fr/campagnes/11030100/	12/13/2017 15:35
BIOBAZ 2013	Pourquoi pas?	IFREMER	France	2013	8/2/2013	8/21/2013	Northern Hemisphere	Western Hemisphere	North Atlantic	Mid-Atlantic Ridge	Mid-Atlantic Ridge	François Lallier	Roscoff	France	Partial	http://campagnes.flotteoceanographique.fr/campagnes/13030030/	12/13/2017 15:33
BIOCYARISE	Le Nadir	IFREMER	France	1984	3/6/1984	3/30/1984	Northern Hemisphere	Western Hemisphere	East Pacific	Northern East-Pacific Rise	East Pacific Rise	Daniel Desbruyeres	Ifremer	France	Partial	http://campagnes.flotteoceanographique.fr/campagnes/84007211/	12/4/2017 21:49
BIOCYATHERM	Le Suroît	IFREMER	France	1982	3/2/1982	3/21/1982	Northern Hemisphere	Western Hemisphere	East Pacific	Northern East-Pacific Rise	East Pacific Rise	Daniel Desbruyeres	Ifremer	France	Partial	http://campagnes.flotteoceanographique.fr/campagnes/82001811/	12/4/2017 21:46
BioROPOS 94	John P. Tulley	NSERC	Canada	1994	7/1/1994	7/31/1994	Northern Hemisphere	Western Hemisphere	East Pacific	Northeast Pacific	Juan de Fuca Ridge	Kim Juniper	GEOTOP	Canada	Yes	Hard Copy Only	8/22/2018 16:36
BIOSPEEDO	L'Atalante	IFREMER	France	2004	3/30/2004	5/13/2004	Southern Hemisphere	Eastern Hemisphere	East Pacific	Southern East-Pacific Rise	East Pacific Rise	Didier Jollivet	Roscoff	France	Partial	http://campagnes.flotteoceanographique.fr/campagnes/4010050/	12/11/2017 15:23
BRAVEX/94	Akademik Mstislav Keldysh	Russian Academy of Science	Russia	1994	8/1/1994	9/1/1994	Northern Hemisphere	Western Hemisphere	North Atlantic	Mid-Atlantic Ridge	Mid-Atlantic Ridge				No		3/22/2018 10:36
CD169	RRS Charles Darwin	NERC	UK	2005	2/17/2005	3/18/2005	Southern Hemisphere	Western Hemisphere	South Atlantic	Mid-Atlantic Ridge	Mid-Atlantic Ridge	Chris German, Paul Tyler	Southampton Oceanography Centre	UK	Yes	cd169.pdf	12/4/2017 13:41
CD76	RRS Charles Darwin	NERC	UK	1993	2/4/1993	3/11/1993	Northern Hemisphere	Western Hemisphere	North Atlantic	Mid-Atlantic Ridge	Mid-Atlantic Ridge	Bramley Murton	Institute of Oceanographic Sciences Deacon Laboratory	UK	Yes	cd76.pdf	12/4/2017 11:33
CD77	RRS Charles Darwin	NERC	UK	1993	3/18/1993	4/18/1993	Northern Hemisphere	Western Hemisphere	North Atlantic	Mid-Atlantic Ridge	Mid-Atlantic Ridge	Harry Elderfield	University of Cambridge	UK	No		12/4/2017 11:42
CD80	RRS Charles Darwin	NERC	UK	1993	9/1/0993	10/1/1993	Northern Hemisphere	Western Hemisphere	North Atlantic	Mid-Atlantic Ridge	Reykjanes Ridge	Bramley Murton	Institute of Oceanographic Sciences Deacon Laboratory	UK	Yes	cd80.pdf	12/4/2017 12:15
CH0909	Cape Hatteras	UNOLS	USA	2009	10/3/2009	11/8/2009	Northern Hemisphere	Western Hemisphere	Caribbean	Mid-Cayman Spreading Center	Mid-Cayman Spreading Center	Chris German; Cindy Van Dover	WHOI; Duke	USA	Partial	http://oases-expedition.blogspot.com/	12/14/2017 14:51
CK14-04	Chikyu	JAMSTEC	Japan	2014	7/8/2014	7/26/2014	Northern Hemisphere	Eastern Hemisphere	West Pacific	Northwest Pacific	Okinawa Trough	Ken Takai	JAMSTEC	Japan	Yes	CK14-04-907_all.pdf	12/19/2017 12:05
CLEFT98	Thompson	NOAA	USA	1998	8/12/1998	8/20/1998	Northern Hemisphere	Western Hemisphere	East Pacific	Northeast Pacific	Juan de Fuca Ridge	Bill Chadwick	Oregon State	USA	Yes	CLEFT1999_CRUISE_REPORT.pdf	2/19/2018 21:02
CLEFT99	Thompson	NOAA	USA	1999	9/7/1999	9/18/1999	Northern Hemisphere	Western Hemisphere	East Pacific	Northeast Pacific	Juan de Fuca Ridge	Bill Chadwick	Oregon State	USA	Yes	CLEFT1999_CRUISE_REPORT.pdf	2/19/2018 21:03
CRISTA I	Arquip	University of Lisbon, University of Azores	Portugal	1997			Northern Hemisphere	Western Hemisphere	North Atlantic	Mid-Atlantic Ridge	Mid-Atlantic Ridge	Porteiro Marques	University of Lisbon, University of Azores	Portugal	No
CRISTA II	Arquip	University of Lisbon, University of Azores	Portugal	1997			Northern Hemisphere	Western Hemisphere	North Atlantic	Mid-Atlantic Ridge	Mid-Atlantic Ridge	Porteiro Marques	University of Lisbon, University of Azores	Portugal	No
CRISTA III	Arquip	University of Lisbon, University of Azores	Portugal	1998			Northern Hemisphere	Western Hemisphere	North Atlantic	Mid-Atlantic Ridge	Mid-Atlantic Ridge	Porteiro Marques	University of Lisbon, University of Azores	Portugal	No
D228	RRS Discovery	NERC	UK	1997	5/2/1199	6/28/1997	Northern Hemisphere	Western Hemisphere	North Atlantic	Mid-Atlantic Ridge	Mid-Atlantic Ridge	Chris German	Southampton Oceanography Centre	UK	Yes	d228.pdf	12/4/2017 13:00
D374	RRS Discovery	NERC	UK	2012	3/17/2012	3/20/2012	Northern Hemisphere	Western Hemisphere	Caribbean	Mid-Cayman Spreading Center	Mid-Cayman Spreading Center	Adrian Glover	NHML	UK	Yes	d374.pdf	12/1/2017 17:09
DIVANAUT 1	Le Nadir	IFREMER	France	1994	5/5/1994	5/29/1994	Northern Hemisphere	Western Hemisphere	North Atlantic	Mid-Atlantic Ridge	Mid-Atlantic Ridge	Yves Fouquet	Ifremer	France	Partial	http://campagnes.flotteoceanographique.fr/campagnes/94000030/	12/4/2017 21:19
DIVANAUT 2	Le Nadir	IFREMER	France	1994	5/31/1994	7/4/1994	Northern Hemisphere	Western Hemisphere	North Atlantic	Mid-Atlantic Ridge	Mid-Atlantic Ridge	Daniel Desbruyeres	Ifremer	France	Partial	http://campagnes.flotteoceanographique.fr/campagnes/94000020/	12/4/2017 21:24
ELT22	Eltanin	Lamont-Doherty Earth Observatory	USA	1966	1/19/1966	3/17/1966	Southern Hemisphere	Eastern Hemisphere	Southern Ocean	Southern Ocean	East Scotia Ridge	Harry Wells	EPA	USA	Partial	26015016.pdf	12/29/2017 10:09
EVN Med2011	E/V Nautilus	NOAA	USA	2011	7/21/2011	11/16/2011	Northern Hemisphere	Western Hemisphere	Mediterranean	Mediterranean	Mediterranean			USA	Partial	https://oceanexplorer.noaa.gov/explorations/11nautilus/welcome.html	5/28/2018 15:17
EVN Med2012	E/V Nautilus	NOAA	USA	2012	7/7/2012	9/5/2012	Northern Hemisphere	Western Hemisphere	Mediterranean	Mediterranean	Mediterranean Sea			USA	No	https://oceanexplorer.noaa.gov/explorations/12nautilus/welcome.html	5/28/2018 15:15
EX1104	Okeanos Explorer	NOAA	USA	2011	8/5/2011	5/15/2011	Northern Hemisphere	Western Hemisphere	Caribbean	Mid-Cayman Spreading Center	Mid-Cayman Spreading Center	Chris German; Paul Tyler	WHOI; NOCS	USA	Partial	http://oceanexplorer.noaa.gov/okeanos/explorations/ex1104/welcome.html	12/14/2017 14:48
EX1605	Okeanos Explorer	NOAA	USA	2016	4/20/2016	7/10/2016	Northern Hemisphere	Eastern Hemisphere	West Pacific	Northwest Pacific	Izu-Bonin-Mariana Arc			USA	Partial	https://oceanexplorer.noaa.gov/okeanos/explorations/ex1605/logs/summary/welcome.html	5/28/2018 15:22
EXOMAR	L'Atalante	IFREMER	France	2005	7/25/2005	8/28/2005	Northern Hemisphere	Western Hemisphere	North Atlantic	Mid-Atlantic Ridge	Mid-Atlantic Ridge	Anne Godfroy	Ifremer	France	Partial	http://campagnes.flotteoceanographique.fr/campagnes/5010100/	12/11/2017 15:25
FK008	Falkor	SIO	USA	2014	5/30/2014	7/1/2014	Northern Hemisphere	Western Hemisphere	Caribbean	Mid-Cayman Spreading Center	Mid-Cayman Spreading Center	Chris German	WHOI	USA	Yes	falkor_fk008.pdf	12/1/2017 17:30
FK151121	Falkor	SIO	USA	2015	11/20/2015	12/17/2015	Northern Hemisphere	Eastern Hemisphere	West Pacific	Northwest Pacific	Izu-Bonin-Mariana Arc	Joseph Resing	University of Washington	USA	Yes	FK151121-cruise-report-final.pdf	2/19/2018 21:08
FK160320	Falkor	SIO	USA	2016	3/2/2016	4/1/2016	Southern Hemisphere	Eastern Hemisphere	West Pacific	Southwest Pacific	Lau Basin	Tom Kwasnitschka	Helmholtz-Zentrum für Ozeanforschung Kiel	Germany	Yes	PrelimCruiseReport_FK160320.pdf
FK160407	Falkor	SIO	USA	2016	4/7/2016	5/5/2016	Southern Hemisphere	Eastern Hemisphere	West Pacific	Southwest Pacific	Lau Basin	Peter Giurgis	Harvard University	USA	Yes	Cruise-Report-FK-160407.pdf
FK161129	Falkor	SIO	USA	2016	11/29/2016	12/20/2016	Northern Hemisphere	Eastern Hemisphere	West Pacific	Northwest Pacific	Izu-Bonin-Mariana Arc	Dave Butterfield	University of Washington	USA	Yes	Falkor-2016-FK161129-report-with-logs.pdf	2/19/2018 21:10
FLORES	L'Atalante	IFREMER	France	1997	7/7/1997	8/9/1997	Northern Hemisphere	Western Hemisphere	North Atlantic	Mid-Atlantic Ridge	Mid-Atlantic Ridge	Yves Fouquet	Ifremer	France	Partial	http://campagnes.flotteoceanographique.fr/campagnes/97010100/	12/4/2017 21:43
FR 03/02	Franklin	CSIRO	Australia	2002	3/26/2002	4/2/2002	Southern Hemisphere	Eastern Hemisphere	West Pacific	Southwest Pacific	Solomon Islands	Timothy McConachy	CSIRO	Australia	Yes	fr200203sum.pdf	12/27/2017 20:36
FR 03/2000	Franklin	CSIRO	Australia	2000	4/14/2000	5/4/2000	Southern Hemisphere	Eastern Hemisphere	Bismarck Sea	Southwest Pacific	Manus Spreading Center	Ray Binns	CSIRO	Australia	Yes	fr200003sum.pdf	12/27/2017 20:30
FR 08/01	Franklin	CSIRO	Australia	2001	9/5/2001	9/25/2001	Southern Hemisphere	Eastern Hemisphere	West Pacific	Southwest Pacific	Coriolis Trough	Timothy McConachy	CSIRO	Australia	Yes	fr200108sum.pdf	12/27/2017 20:34
FR 09/97	Franklin	CSIRO	Australia	1997	10/10/1997	11/3/1997	Southern Hemisphere	Eastern Hemisphere	Bismarck Sea	Southwest Pacific	Manus Spreading Center	Ray Binns	CSIRO	Australia	Yes	franklin9_97.pdf	12/4/2017 13:15
FR 10/96	Franklin	CSIRO	Australia	1996	11/23/1996	12/12/1996	Southern Hemisphere	Eastern Hemisphere	Bismarck Sea	Southwest Pacific	Manus Spreading Center	Ray Binns	CSIRO	Australia	Yes	fr199610sum.pdf	12/27/2017 20:27
FR 5/93	Franklin	CSIRO	Australia	1993	6/4/1993	6/23/1993	Southern Hemisphere	Eastern Hemisphere	Bismarck Sea	Southwest Pacific	Manus Spreading Center	Ray Binns	CSIRO	Australia	Yes	fr199305sum.pdf	12/27/2017 20:26
FR 8/91	Franklin	CSIRO	Australia	1991	9/24/1991	10/14/1991	Southern Hemisphere	Eastern Hemisphere	Bismarck Sea	Southwest Pacific	Manus Spreading Center	Ray Binns	CSIRO	Australia	Yes	fr199108sum.pdf	12/27/2017 20:24
GALREX2011	Okeanos Explorer	NOAA	USA	2011	6/1/2011	7/31/2011	Northern Hemisphere	Eastern Hemisphere	East Pacific	Northern East-Pacific Rise	East Pacific Rise			USA	Partial	https://oceanexplorer.noaa.gov/okeanos/explorations/ex1103/background/plan/plan.html	5/28/2018 15:25
GEOMAR1	L'Atalante	IFREMER	France	2007	12/4/2007	1/2/2008	Northern Hemisphere	Western Hemisphere	North Atlantic	Mid-Atlantic Ridge	Mid-Atlantic Ridge	Sven Petersen	GEOMAR	Germany	Yes	GEOMAR1_Report.pdf	12/11/2017 14:56
GEOMAR2	L'Atalante	IFREMER	France	2008	1/6/2008	2/1/2008	Southern Hemisphere	Western Hemisphere	South Atlantic	Mid-Atlantic Ridge	Mid-Atlantic Ridge	Colin Devey	GEOMAR	Germany	Yes	GEOMAR2_Report.pdf	12/11/2017 14:58
HERO91	Le Nadir	IFREMER	France	1991	9/30/1991	11/4/1991	Northern Hemisphere	Western Hemisphere	East Pacific	Northern East-Pacific Rise	East Pacific Rise	Daniel Desbruyeres	Ifremer	France	Partial	http://campagnes.flotteoceanographique.fr/campagnes/91006011/	12/4/2017 21:51
HOPE 99	L'Atalante	IFREMER	France	1999	4/9/1999	5/22/1999	Northern Hemisphere	Western Hemisphere	East Pacific	Northern East-Pacific Rise	East Pacific Rise	François Lallier	Roscoff	France	Yes	HARD COPY ONLY	8/22/2018 15:59
HOT-96	Le Nadir	IFREMER	France	1996	2/9/1996	3/23/1996	Northern Hemisphere	Western Hemisphere	East Pacific	Northern East-Pacific Rise	East Pacific Rise	Françoise Gaill	Pierre and Marie Curie University	France	Partial	http://campagnes.flotteoceanographique.fr/campagnes/96080040/	12/4/2017 21:41
HYDRONAUT	Le Nadir	IFREMER	France	1987	10/20/1987	12/7/1987	Northern Hemisphere	Western Hemisphere	East Pacific	Northern East-Pacific Rise	East Pacific Rise	Anne-Marie Alayse	Ifremer	France	Partial	http://campagnes.flotteoceanographique.fr/campagnes/87004911/	12/4/2017 21:47
IRIS	L'Atalante	IFREMER	France	2001	5/22/2001	6/20/2001	Northern Hemisphere	Western Hemisphere	North Atlantic	Mid-Atlantic Ridge	Mid-Atlantic Ridge	Yves Fouquet	Ifremer	France	Partial	http://campagnes.flotteoceanographique.fr/campagnes/1010050/	12/4/2017 22:03
JC042	RRS James Cook	NERC	UK	2010	1/7/2010	2/21/2010	Southern Hemisphere	Western Hemisphere	Antarctica	Southern Ocean	East Scotia Ridge	Alex Rodgers	Zoological Society of London	UK	Yes	jc042.pdf	12/4/2017 17:11
JC044	RSS James Cook	NERC	UK	2010	3/25/2010	4/22/2010	Northern Hemisphere	Western Hemisphere	Caribbean	Mid-Cayman Spreading Center	Mid-Cayman Spreading Center	Doug Connelly	NOCS	UK	Yes	jc044.pdf	12/1/2017 17:07
JC055	RRS James Cook	NERC	UK	2011	1/14/2011	2/22/2011	Southern Hemisphere	Western Hemisphere	Antarctica	Southern Ocean	East Scotia Ridge	Paul Tyler	University of Southampton	UK	Yes	jc055.pdf	12/4/2017 17:18
JC066	RRS James Cook	NERC	UK	2011	11/7/2011	12/21/2011	Southern Hemisphere	Eastern Hemisphere	Indian Ocean	Indian Ocean	Central and Southwest Indian Ridge	Alex Rodgers	University of Oxford	UK	Yes	jc066.pdf	12/4/2017 19:48
JC067	RRS James Cook	NERC	UK	2011	11/27/2011	11/30/2011	Southern Hemisphere	Eastern Hemisphere	Indian Ocean	Indian Ocean	Central and Southwest Indian Ridge	Jon Copley	University of Southhampton	UK	Yes	jc067.pdf
JC082	RSS James Cook	NERC	UK	2013	2/6/2013	3/8/2013	Northern Hemisphere	Western Hemisphere	Caribbean	Mid-Cayman Spreading Center	Mid-Cayman Spreading Center	Jon Copley	University of Southampton	UK	Partial	have sample log	12/1/2017 17:00
JR224	RRS James Clark Ross	BAS	UK	2009	1/14/2009	2/19/2009	Southern Hemisphere	Western Hemisphere	Antarctica	Southern Ocean	East Scotia Ridge	Robert Larter	BAS	UK	Yes	jr224.pdf	12/4/2017 17:08
KAH0011	Kahaoa	NIWA	New Zealand	2000	10/29/2000	11/6/2000	Southern Hemisphere	Eastern Hemisphere	West Pacific	Southwest Pacific	Kermadec Arc	Malcolm Clark	NIWA	New Zealand	Yes	KAH0011voyrep.pdf	1/22/2018 14:04
Keldysh 19	Akademik Mstislav Keldysh	Russian Academy of Science	Russia	1990	4/8/1990	4/28/1990	Southern Hemisphere	Eastern Hemisphere	West Pacific	Southwest Pacific	Woodlark Basin				No	https://publications.csiro.au/rpr/pub?list=BRO&pid=procite:3a4a47c9-674b-48c6-89f3-bbe79ab2b0e1
Keldysh 20	Akademik Mstislav Keldysh	Russian Academy of Science	Russia	1990	5/7/1990	5/21/1990	Southern Hemisphere	Eastern Hemisphere	West Pacific	Southwest Pacific	Lau Basin				No	http://www.worldcat.org/title/akademik-mstislav-keldyshmir-cruise-1990-lau-basin-leg-may-7-21-preliminary-report-on-northern-lau-basin-dive-program-with-the-mir-submersibles-project-mirlau/oclc/37709435
Keldysh 21	Akademik Mstislav Keldysh	Russian Academy of Science	Russia	1990	5/21/1990	6/7/1990	Southern Hemisphere	Eastern Hemisphere	Bismarck Sea	Southwest Pacific	Manus Spreading Center				No	http://www.worldcat.org/title/cruise-report-manus-basin-leg-21st-cruise-of-rv-akademik-mstislav-keldysh-21-may-7-june-1990/oclc/37708924
Keldysh1988	Akademik Mstislav Keldysh	Russian Academy of Science	Russia	1988			Northern Hemisphere	Western Hemisphere	North Atlantic	Mid-Atlantic Ridge	Mid-Atlantic Ridge				No		6/1/2018 14:43
Keldysh1990	Akademik Mstislav Keldysh	Russian Academy of Science	Russia	1990	5/21/1990	6/7/1990	Southern Hemisphere	Eastern Hemisphere	Bismarck Sea	Southwest Pacific	Manus Spreading Center				No
Keldysh1990-2	Akademik Mstislav Keldysh	Russian Academy of Sciences	Russia	1990			Northern Hemisphere	Western Hemisphere	North Atlantic	Mid-Atlantic Ridge	Mid-Atlantic Ridge				No		6/1/2018 14:49
Keldysh1991	Akademik Mstislav Keldysh	Russian Academy of Science	Russia	1991			Northern Hemisphere	Western Hemisphere	North Atlantic	Mid-Atlantic Ridge	Mid-Atlantic Ridge				No		6/1/2018 14:44
Keldysh1992	Akademik Mstislav Keldysh	Russian Academy of Sciences	Russia	1992			Northern Hemisphere	Eastern Hemisphere	North Atlantic	Mid-Atlantic Ridge	Reykjanes Ridge				No		6/1/2018 14:51
Keldysh1996	Akademik Mstislav Keldysh	Russian Academy of Sciences	Russia	1996			Northern Hemisphere	Western Hemisphere	North Atlantic	Mid-Atlantic Ridge	Mid-Atlantic Ridge				No		6/1/2018 14:51
Keldysh1998	Akademik Mstislav Keldysh	Russian Academy of Science	Russia	1998	6/1/1998	7/1/1998	Northern Hemisphere	Western Hemisphere	North Atlantic	Mid-Atlantic Ridge	Mid-Atlantic Ridge	Cherkashev Sagalevitch		Russia	No
Keldysh1999	Akademik Mstislav Keldysh	Russian Academy of Sciences	Russia	1999											No		6/1/2018 14:52
Keldysh2002	Akademik Mstislav Keldysh	Russian Academy of Science	Russia	2002			Northern Hemisphere	Western Hemisphere	North Atlantic	Mid-Atlantic Ridge	Mid-Atlantic Ridge				No		6/1/2018 14:45
Keldysh2003	Akademik Mstislav Keldysh	Russian Academy of Science	Russia	2003			Northern Hemisphere	Western Hemisphere	East Pacific	Northern East-Pacific Rise	Guaymas Basin				No		6/1/2018 14:47
KH90-3	Hakuho-Maru		Japan	1990			Southern Hemisphere	Eastern Hemisphere	Bismarck Sea	Southwest Pacific	Manus Spreading Center				No	http://www.worldcat.org/title/expedition-east-manus-basin-hydrothermal-fields-hakuho-maru-cruise-kh90-3-leg-2-a-brief-summary-report-for-sopac/oclc/681673911&referer=brief_results	6/3/2018 12:53
KM0417	Kilo Moana	University of Hawaii	USA	2004	9/10/2004	10/15/2004	Southern Hemisphere	Eastern Hemisphere	West Pacific	Southwest Pacific	Lau Basin	Charles Langmuir	Harvard University	USA	Yes	HARD COPY ONLY	8/22/2018 16:12
KM0804	Kilo Moana	UH	USA	2008	3/26/2008	5/12/2008	Southern Hemisphere	Eastern Hemisphere	West Pacific	Southwest Pacific	Lau Basin	Fernando Martinez	UH	USA	No	http://www.rvdata.us/catalog/KM0804
KM1008	Kilo Moana	UH	USA	2010	4/28/2010	5/10/2010	Southern Hemisphere	Eastern Hemisphere	West Pacific	Southwest Pacific	Lau Basin	Joseph Resing	UW	USA	Yes	2010-LauBasin-KM1008-cruise-report.pdf	12/19/2017 21:14
KM16-07	Kaimei	JAMSTEC	Japan	2016	8/31/2016	9/8/2016	Northern Hemisphere	Eastern Hemisphere	West Pacific	Northwest Pacific	Izu-Bonin-Mariana Arc	Kazuki Iijima	JAMSTEC	Japan	Yes	KM16-07_all.pdf	12/19/2017 12:03
KN162-12	Knorr	WHOI	USA	2001	3/24/2001	3/27/2001	Southern Hemisphere	Eastern Hemisphere	Indian Ocean	Indian Ocean	Central and Southwest Indian Ridge	Cindy Van Dover	William and Mary	USA	No	http://www.rvdata.us/catalog/KN162-12
KN162-13	Knorr	WHOI	USA	2001	3/30/2001	5/1/2001	Southern Hemisphere	Eastern Hemisphere	Indian Ocean	Indian Ocean	Central and Southwest Indian Ridge	Cindy Van Dover	William and Mary	USA	No	http://www.rvdata.us/catalog/KN162-13
KN162-14	Knorr	WHOI	USA	2001	5/2/2001	5/5/2001	Southern Hemisphere	Eastern Hemisphere	Indian Ocean	Indian Ocean	Central and Southwest Indian Ridge	Cindy Van Dover	William and Mary	USA	No	http://www.rvdata.us/catalog/KN162-14
KN192-07	Knorr	WHOI	USA	2007	12/31/2007	1/17/2008	Southern Hemisphere	Western Hemisphere	South Atlantic	Mid-Atlantic Ridge	Mid-Atlantic Ridge	Hanumat Singh	WHOI	USA	No	http://www.rvdata.us/catalog/KN192-07
Knorr1977	Knorr	WHOI	USA	1977			Northern Hemisphere	Eastern Hemisphere	East Pacific	Northern East-Pacific Rise	Galapagos Rift		WHOI	USA	No		6/3/2018 12:41
KNOX18RR	Roger Revelle	Scripps	USA	2008	7/9/2008	8/13/2008	Northern Hemisphere	Western Hemisphere	North Atlantic	Mid-Atlantic Ridge	Mid-Atlantic Ridge	Anna-Louise Reysenbach	Portland State University	USA	No	http://www.rvdata.us/catalog/KNOX18RR
KR00-05	Kairei	JAMSTEC	Japan	2000	7/20/2000	9/2/2000	Southern Hemisphere	Eastern Hemisphere	Indian Ocean	Indian Ocean	Central and Southwest Indian Ridge	Jun Hashimoto	JAMSTEC	Japan	Partial	http://www.godac.jamstec.go.jp/darwin/cruise/kairei/kr00-05/e
KR00-06	Kairei	JAMSTEC	Japan	2000	9/5/2000	10/20/2000	Southern Hemisphere	Eastern Hemisphere	Indian Ocean	Indian Ocean	Central and Southwest Indian Ridge	Shoji Arai	Kanazawa University	Japan	Partial	http://www.godac.jamstec.go.jp/darwin/cruise/kairei/kr00-06/e
KY11-02 Leg2	Kaiyo	JAMSTEC	Japan	2011	2/9/2011	2/13/2011	Northern Hemisphere	Western Hemisphere	West Pacific	Northwest Pacific	Okinawa Trough	Hiroshi Miyake	Kitasato University	Japan	Yes	KY11-02_leg2_all.pdf	12/19/2017 12:02
KY11-02 Leg3	Kaiyo	JAMSTEC	Japan	2011	2/14/2011	2/19/2011	Northern Hemisphere	Eastern Hemisphere	West Pacific	Northwest Pacific	Okinawa Trough	Tomo-o Watsuji	JAMSTEC	Japan	Yes	KY11-02_leg3_all.pdf	12/19/2017 12:00
KY14-01	Kaiyo	JAMSTEC	Japan	2014	1/8/2014	1/31/2014	Northern Hemisphere	Western Hemisphere	West Pacific	Northwest Pacific	Okinawa Trough	Ken Takai	JAMSTEC	Japan	Yes	KY14-01_all.pdf	12/19/2017 11:59
KY14-02	Kaiyo	JAMSTEC	Japan	2014	2/2/2014	2/13/2014	Northern Hemisphere	Western Hemisphere	West Pacific	Northwest Pacific	Okinawa Trough	Shinsuke Kawagucci	JAMSTEC	Japan	Yes	KY14-02_all.pdf	12/19/2017 11:58
KY15-07	Kaiyo	JAMSTEC	Japan	2015	4/24/2015	4/29/2015	Northern Hemisphere	Western Hemisphere	West Pacific	Northwest Pacific	Izu-Bonin-Mariana Arc	Koji Inoue	University of Tokyo	Japan	Yes	KY15-07_all.pdf	12/19/2017 11:57
LukLuk2007		Nautilus Minerals	Canada	2007			Southern Hemisphere	Eastern Hemisphere	Bismarck Sea	Southwest Pacific	Manus Spreading Center				No
M127	Meteor	GEOMAR	Germany	2016	5/25/2016	6/28/2016	Northern Hemisphere	Western Hemisphere	North Atlantic	Mid-Atlantic Ridge	Mid-Atlantic Ridge	Sven Petersen	GEOMAR	Germany	Yes	m127-scr.pdf
M60/3	FS Meteor	FMER	Germany	2004	1/14/2004	2/14/2004	Northern Hemisphere	Western Hemisphere	North Atlantic	Mid-Atlantic Ridge	Mid-Atlantic Ridge	Thomas Kuhn	GEOMAR	Germany	Yes	meteor_m60.pdf	12/4/2017 13:34
M64/1	FS Meteor	FMER	Germany	2005	4/2/2005	5/3/2005	Southern Hemisphere	Western Hemisphere	South Atlantic	Mid-Atlantic Ridge	Mid-Atlantic Ridge	Karsten Haase	GEOMAR	Germany	Yes	meteor_m64.pdf	12/4/2017 13:48
M64/2	FS Meteor	FMER	Germany	2005	4/2/2005	5/3/2005	Northern Hemisphere	Western Hemisphere	North Atlantic	Mid-Atlantic Ridge	Mid-Atlantic Ridge	Karsten Haase	GEOMAR	Germany	Yes	meteor_m64.pdf	12/4/2017 13:48
MADANG 2012 LEG3-4	Alis	IRD New Caledonia	New Caledonia	2012	12/4/2012	12/26/2012	Southern Hemisphere	Eastern Hemisphere	Bismarck Sea	Southwest Pacific	Manus Spreading Center	Sarah Samadi	French National Museum of Natural History	France	Partial	http://campagnes.flotteoceanographique.fr/campagnes/12100140/	12/13/2017 15:41
MANAUTE	L'Atalante	IFREMER	France	2000	3/25/2000	4/19/2000	Southern Hemisphere	Eastern Hemisphere	Bismarck Sea	Southwest Pacific	Manus Spreading Center	Jean-Marie Auzende	IRD New Caledonia	New Caledonia	Partial	http://campagnes.flotteoceanographique.fr/campagnes/10050/	12/4/2017 22:01
Manus2008	Nor Sky	Nautilus Minerals	Canada	2008			Southern Hemisphere	Eastern Hemisphere	Bismarck Sea	Southwest Pacific	Manus Spreading Center				No
Manus2010		Nautilus Minerals	Canada	2010			Southern Hemisphere	Eastern Hemisphere	Bismarck Sea	Southwest Pacific	Manus Spreading Center				No
MAR-ECO	Akademik Mstislav Keldysh	Russian Academy of Science	Russia	2003	6/2/2003	6/17/2003	Northern Hemisphere	Western Hemisphere	North Atlantic	Mid-Atlantic Ridge	Mid-Atlantic Ridge	Michael Vecchione	NMFS	USA	Yes	CoML_2003_cruise_summary.pdf
MARSUED IV	L'Atalante	IFREMER	France	2008	1/7/2008	1/31/2008	Southern Hemisphere	Western Hemisphere	South Atlantic	Mid-Atlantic Ridge	Mid-Atlantic Ridge	Colin Devey	GEOMAR	Germany	Yes	Dev2008a.pdf	12/4/2017 14:01
MARVEL	L'Atalante	IFREMER	France	1997	8/13/1997	9/13/1997	Northern Hemisphere	Western Hemisphere	North Atlantic	Mid-Atlantic Ridge	Mid-Atlantic Ridge	Daniel Desbruyeres	Ifremer	France	Partial	http://campagnes.flotteoceanographique.fr/campagnes/97010110/	12/4/2017 21:13
MD 208 / WALTERS SHOAL	Marion Dufresne	IPEV	France	2017	4/24/2017	5/18/2017	Southern Hemisphere	Eastern Hemisphere	Indian Ocean	Indian Ocean	Central and Southwest Indian Ridge	Philippe Bouchet; Jean-François Ternon; Laure Corbari	French National Museum of Natural History	France	Partial	https://campagnes.flotteoceanographique.fr/campagnes/17002700/	12/13/2017 14:11
MESCAL	L'Atalante	IFREMER	France	2012	3/11/2012	3/26/2012	Northern Hemisphere	Western Hemisphere	East Pacific	Northern East-Pacific Rise	East Pacific Rise	Nadine Le Bris	Arago	France	Partial	http://campagnes.flotteoceanographique.fr/campagnes/12010020/	12/13/2017 15:52
MESCAL_LEG1	L'Atalante	IFREMER	France	2010	4/26/2010	5/6/2010	Northern Hemisphere	Western Hemisphere	East Pacific	Northern East-Pacific Rise	East Pacific Rise	Nadien LeBris; François Lallier	Arago	France	Partial	http://campagnes.flotteoceanographique.fr/campagnes/10010030/	12/13/2017 14:06
MESCAL_LEG2	L'Atalante	IFREMER	France	2010	5/9/2010	5/29/2010	Northern Hemisphere	Western Hemisphere	East Pacific	Northern East-Pacific Rise	East Pacific Rise	Nadine Le Bris; François Lallier	Arago	France	Partial	http://campagnes.flotteoceanographique.fr/campagnes/10010100/	12/13/2017 15:54
MGL1216	Langseth	NOAA	USA	2012	8/16/2012	8/26/2012	Northern Hemisphere	Western Hemisphere	East Pacific	Northeast Pacific	Juan de Fuca Ridge	David Butterfield	University of Washington	USA	Yes	NeMO2012_CruiseReportFinal.pdf	2/19/2018 21:47
MGL1305	Langseth	NOAA	USA	2013	4/11/2013	5/19/2013	Northern Hemisphere	Western Hemisphere	North Atlantic	Mid-Atlantic Ridge	Mid-Atlantic Ridge	Juan Pablo Canales	WHOI	USA	Yes	MGL1305_Cruise_Report_ReducedSize_156104.pdf
MGLN02MV	Melville	NOAA	USA	2006	4/18/2006	5/13/2006	Northern Hemisphere	Eastern Hemisphere	West Pacific	Northwest Pacific	Izu-Bonin-Mariana Arc	Bob Embley	PMEL	USA	Yes	SRoF-2006-cruisereport-final.pdf	2/19/2018 21:52
MGLN06MV	Melville	Scripps	USA	2006	7/21/2006	9/1/2006	Southern Hemisphere	Eastern Hemisphere	Bismarck Sea	Southwest Pacific	Manus Spreading Center	Wolfgang Bach	Zentrum für Marine Umweltwissenschaften	Germany	No	http://www.rvdata.us/catalog/MGLN06MV, MGLN06MV_cruise_report.pdf
MICROSMOKE	Le Nadir	IFREMER	France	1995	11/7/1995	12/11/1995	Northern Hemisphere	Western Hemisphere	North Atlantic	Mid-Atlantic Ridge	Mid-Atlantic Ridge	Daniel Prieur	Roscoff	France	Partial	http://campagnes.flotteoceanographique.fr/campagnes/95000060/	12/4/2017 21:32
MOMAR2008-LEG2	L'Atalante	IFREMER	France	2008	8/25/2008	9/15/2008	Northern Hemisphere	Western Hemisphere	North Atlantic	Mid-Atlantic Ridge	Mid-Atlantic Ridge	Jérôme Dyment	IPGP	France	Partial	http://campagnes.flotteoceanographique.fr/campagnes/8010140/	12/11/2017 15:07
MOMARDREAM-NAUT1-NAUT2	Pourquoi pas?	IFREMER	France	2007	7/8/2007	7/26/2007	Northern Hemisphere	Western Hemisphere	North Atlantic	Mid-Atlantic Ridge	Mid-Atlantic Ridge	Françoise Gaill; Javier Escartin	Pierre and Marie Curie University	France	Partial	http://campagnes.flotteoceanographique.fr/campagnes/7030060/	12/11/2017 14:49
MOMARETO	Pourquoi pas?	IFREMER	France	2006	8/7/2006	9/6/2006	Northern Hemisphere	Western Hemisphere	North Atlantic	Mid-Atlantic Ridge	Mid-Atlantic Ridge	Pierre-Marie Sarradin; Jozée Sarrazin	Ifremer	France	Partial	http://campagnes.flotteoceanographique.fr/campagnes/6030130/	12/11/2017 15:20
MOMARSAT2010	Pourquoi pas?	IFREMER	France	2010	10/2/2010	10/16/2010	Northern Hemisphere	Western Hemisphere	North Atlantic	Mid-Atlantic Ridge	Mid-Atlantic Ridge	Pierre-Marie Sarradin; Jérôme Blandin; Javier Escartin	Ifremer	France	Partial	http://campagnes.flotteoceanographique.fr/campagnes/10030100/	12/13/2017 15:39
MOMARSAT2011	Pourquoi pas?	IFREMER	France	2011	6/28/2011	7/23/2011	Northern Hemisphere	Western Hemisphere	North Atlantic	Mid-Atlantic Ridge	Mid-Atlantic Ridge	Mathilde Cannat; Jérôme Blandin; Pierre-Marie Sarradin	IPGP	France	Partial	http://campagnes.flotteoceanographique.fr/campagnes/11030070/	12/13/2017 15:37
MOMARSAT2012	Thalassa	IFREMER	France	2012	7/10/2012	7/27/2012	Northern Hemisphere	Western Hemisphere	North Atlantic	Mid-Atlantic Ridge	Mid-Atlantic Ridge	Mathilde Cannat; Pierre-Marie Sarradin	IPGP	France	Partial	http://campagnes.flotteoceanographique.fr/campagnes/12040050/	12/13/2017 15:36
MOMARSAT2013	Pourquoi pas?	IFREMER	France	2013	8/23/2013	9/7/2013	Northern Hemisphere	Western Hemisphere	North Atlantic	Mid-Atlantic Ridge	Mid-Atlantic Ridge	Jérôme Blandin; Pierre-Marie Sarradin; Mathilde Cannat	Ifremer	France	Partial	http://campagnes.flotteoceanographique.fr/campagnes/13030040/	12/13/2017 14:19
MOMARSAT2014	Pourquoi pas?	IFREMER	France	2014	7/12/2014	7/31/2014	Northern Hemisphere	Western Hemisphere	North Atlantic	Mid-Atlantic Ridge	Mid-Atlantic Ridge	Pierre-Marie Sarradin; Mathilde Cannat	Ifremer	France	Partial	http://campagnes.flotteoceanographique.fr/campagnes/14000300/	12/13/2017 14:17
MOMARSAT2015	Pourquoi pas?	IFREMER	France	2015	4/8/2015	4/29/2015	Northern Hemisphere	Eastern Hemisphere	North Atlantic	Mid-Atlantic Ridge	Mid-Atlantic Ridge	Pierre-Marie Sarradin; Mathilde Cannat	Ifremer	France	Partial	http://campagnes.flotteoceanographique.fr/campagnes/15000200/	12/13/2017 14:16
MOMARSAT2016	L'Atalante	IFREMER	France	2016	8/24/2016	9/13/2016	Northern Hemisphere	Western Hemisphere	North Atlantic	Mid-Atlantic Ridge	Mid-Atlantic Ridge	Mathilde Cannat; Pierre-Marie Sarradin	IPGP	France	Partial	http://campagnes.flotteoceanographique.fr/campagnes/16001200/	12/13/2017 14:14
MOMARSAT2017	Pourquoi pas?	IFREMER	France	2017	7/8/2017	7/28/2017	Northern Hemisphere	Western Hemisphere	North Atlantic	Mid-Atlantic Ridge	Mid-Atlantic Ridge	Pirre-Marie Sarradin; Mathilde Cannat	Ifremer	France	Partial	http://campagnes.flotteoceanographique.fr/campagnes/17000500/	12/13/2017 14:08
MR17-03C	Mirai	JAMSTEC	Japan	2017	5/29/2017	6/13/2017	Northern Hemisphere	Eastern Hemisphere	West Pacific	Northwest Pacific	Okinawa Trough	Hiroyuki Yamamoto	JAMSTEC	Japan	Yes	MR17-03C_all.pdf	12/19/2017 12:07
MSM59-1	Maria S. Merian	BGR	Germany	2016	10/28/2016	11/26/2016	Southern Hemisphere	Eastern Hemisphere	Indian Ocean	Indian Ocean	Central and Southwest Indian Ridge	Volkmar Damm	GEOMAR	Germany	Yes	msm59-1-scr.pdf
MSM59-2	Maria S. Merian	BGR	Germany	2016	11/28/2016	12/22/2016	Southern Hemisphere	Eastern Hemisphere	Indian Ocean	Indian Ocean	Central and Southwest Indian Ridge	Ulrich Schwarz-Schampera	GEOMAR	Germany	Yes	msm59-2-scr.pdf
NeMO 1998	Ronald H. Brown	NOAA	USA	1998	8/25/1998	9/20/1998	Northern Hemisphere	Western Hemisphere	East Pacific	Northeast Pacific	Juan de Fuca Ridge	Bob Embley	PMEL	USA	Yes	NeMO1998-cruisereport-revised-2014.pdf	2/19/2018 21:14
NeMO 2005	Wecoma	UNOLS	USA	2005	5/10/2005	5/12/2005	Northern Hemisphere	Western Hemisphere	East Pacific	Northeast Pacific	Juan de Fuca Ridge	David Butterfield	University of Washington	USA	Yes	NeMO2005-crrpt-final.pdf
NeMO 2014	Ronald H. Brown	NOAA	USA	2014	8/10/2014	8/19/2014	Northern Hemisphere	Western Hemisphere	East Pacific	Northeast Pacific	Juan de Fuca Ridge	David Butterfield	University of Washington	USA	Yes	RB2014-03_CruiseReportMMI_17Nov2014_Final.pdf
NT06-21	Natsushima	JAMSTEC	Japan	2006	11/21/2006	11/28/2006	Northern Hemisphere	Western Hemisphere	West Pacific	Northwest Pacific	Izu-Bonin-Mariana Arc	Satoshi Nakagawa	JAMSTEC	Japan	Yes	NT06-21_leg1_all.pdf	12/19/2017 10:35
NT07-11	Natsushima	JAMSTEC	Japan	2007	6/18/2007	7/26/2007	Northern Hemisphere	Eastern Hemisphere	West Pacific	Northwest Pacific	Okinawa Trough	Satoshi Nakagawa	JAMSTEC	Japan	Yes	NT07-11_all.pdf	12/19/2017 11:13
NT07-13	Natsushima	JAMSTEC	Japan	2007	7/3/2007	7/7/2007	Northern Hemisphere	Eastern Hemisphere	West Pacific	Northwest Pacific	Okinawa Trough	Satoshi Nakagawa	JAMSTEC	Japan	Yes	NT07-13_all.pdf	12/19/2017 11:11
NT08-07 Leg2	Natsushima	JAMSTEC	Japan	2008	4/11/2008	4/17/2008	Northern Hemisphere	Eastern Hemisphere	West Pacific	Northwest Pacific	Okinawa Trough	Koji Inoue	University of Tokyo	Japan	Yes	NT08-07_leg2_all.pdf	12/19/2017 11:10
NT08-13	Natsushima	JAMSTEC	Japan	2008	7/6/2008	7/12/2008	Northern Hemisphere	Eastern Hemisphere	West Pacific	Northwest Pacific	Okinawa Trough	Tomohiro Toki	University of the Ryukyus	Japan	Yes	NT08-13_all.pdf	12/19/2017 11:09
NT08-15	Natsushima	JAMSTEC	Japan	2008	7/20/2008	7/25/2008	Northern Hemisphere	Eastern Hemisphere	West Pacific	Northwest Pacific	Okinawa Trough	Akihiro Takemure	University of the Ryukyus	Japan	Yes	NT08-15_all.pdf	12/19/2017 10:53
NT09-02	Natsushima	JAMSTEC	Japan	2009	2/2/2009	2/7/2009	Northern Hemisphere	Eastern Hemisphere	West Pacific	Northwest Pacific	Izu-Bonin-Mariana Arc	Yoshihiko Tamura	JAMSTEC	Japan	Yes	NT09-02_leg1_all.pdf	12/19/2017 10:50
NT09-05 Leg2	Natsushima	JAMSTEC	Japan	2009	4/10/2009	4/20/2009	Northern Hemisphere	Eastern Hemisphere	West Pacific	Northwest Pacific	Izu-Bonin-Mariana Arc	Koji Inoue	University of Tokyo	Japan	Yes	NT09-05_leg2_all.pdf	12/19/2017 10:48
NT09-11	Natsushima	JAMSTEC	Japan	2009	7/27/2009	8/4/2009	Northern Hemisphere	Eastern Hemisphere	West Pacific	Northwest Pacific	Okinawa Trough	Masahiro Yamamoto	JAMSTEC	Japan	Yes	NT09-11_all.pdf	12/19/2017 10:45
NT09-17 Leg2	Natsushima	JAMSTEC	Japan	2009	10/8/2009	10/13/2009	Northern Hemisphere	Eastern Hemisphere	West Pacific	Northwest Pacific	Okinawa Trough	Hisako Hirayama	JAMSTEC	Japan	Yes	NT09-17_leg2_all.pdf	12/19/2017 10:43
NT10-06 Leg1	Natsushima	JAMSTEC	Japan	2010	4/2/2010	4/4/2010	Northern Hemisphere	Western Hemisphere	West Pacific	Northwest Pacific	Okinawa Trough	Takuro Nunoura	JAMSTEC	Japan	Yes	NT10-06_leg1_all.pdf	12/19/2017 10:41
NT10-06 Leg2	Natsushima	JAMSTEC	Japan	2010	4/4/2010	4/12/2010	Northern Hemisphere	Eastern Hemisphere	West Pacific	Northwest Pacific	Okinawa Trough	Toshiro Yamanaka	Okayama University	Japan	Yes	NT10-06_leg2_all.pdf	12/19/2017 10:40
NT10-12	Natsushima	JAMSTEC	Japan	2010	7/9/2010	7/19/2010	Northern Hemisphere	Eastern Hemisphere	West Pacific	Northwest Pacific	Izu-Bonin-Mariana Arc	Yoshihiko Tamura	JAMSTEC	Japan	Yes	NT10-12_all.pdf	12/19/2017 10:37
NT10-13 Leg2	Natsushima	JAMSTEC	Japan	2010	7/25/2010	8/8/2010	Northern Hemisphere	Eastern Hemisphere	West Pacific	Northwest Pacific	Izu-Bonin-Mariana Arc	Shinji Tsuchida	JAMSTEC	Japan	Yes	NT10-13_leg2_all.pdf	12/19/2017 10:33
NT10-17	Natsushima	JAMSTEC	Japan	2010	9/13/2010	9/23/2010	Northern Hemisphere	Western Hemisphere	West Pacific	Northwest Pacific	Okinawa Trough	Shinsuke Kawagucci	JAMSTEC	Japan	Yes	NT10-17_all.pdf	12/19/2017 10:26
NT11-09	Natsushima	JAMSTEC	Japan	2011	6/15/2011	6/26/2011	Northern Hemisphere	Eastern Hemisphere	West Pacific	Northwest Pacific	Izu-Bonin-Mariana Arc	Koji Inoue	University of Tokyo	Japan	Yes	NT11-09_all.pdf	12/18/2017 15:25
NT11-10 Leg1	Natsushima	JAMSTEC	Japan	2011	6/28/2011	7/2/2011	Northern Hemisphere	Eastern Hemisphere	West Pacific	Northwest Pacific	Izu-Bonin-Mariana Arc	Kokichi Iizasa	University of Tokyo	Japan	Yes	NT11-10_leg1_all.pdf	12/18/2017 15:23
NT11-18	Natsushima	JAMSTEC	Japan	2011	9/12/2011	9/17/2011	Northern Hemisphere	Eastern Hemisphere	West Pacific	Northwest Pacific	Okinawa Trough	Hiroko Makita	JAMSTEC	Japan	Yes	NT11-18_all.pdf	12/18/2017 15:20
NT11-19	Natsushima	JAMSTEC	Japan	2011	9/24/2011	9/27/2011	Northern Hemisphere	Eastern Hemisphere	West Pacific	Northwest Pacific	Okinawa Trough	Satoshi Nakagawa	Hokkaido University	Japan	Yes	NT11-19_all.pdf	12/18/2017 15:17
NT11-20	Natsushima	JAMSTEC	Japan	2011	9/29/2011	10/12/2011	Northern Hemisphere	Eastern Hemisphere	West Pacific	Northwest Pacific	Okinawa Trough	Hiromi Watanabe	JAMSTEC	Japan	Yes	NT11-20_all.pdf	12/18/2017 15:14
NT12-10	Natsushima	JAMSTEC	Japan	2012	4/24/2012	5/1/2012	Northern Hemisphere	Eastern Hemisphere	West Pacific	Northwest Pacific	Izu-Bonin-Mariana Arc	Motohiro Shimanaga	Kumamoto University	Japan	Yes	NT12-10_all.pdf	12/18/2017 15:10
NT12-24	Natsushima	JAMSTEC	Japan	2012	9/14/2012	9/22/2012	Northern Hemisphere	Western Hemisphere	West Pacific	Northwest Pacific	Izu-Bonin-Mariana Arc	Kentaro Nakamura	JAMSTEC	Japan	Yes	NT12-24_all.pdf	12/19/2017 10:21
NT12-26	Natsushima	JAMSTEC	Japan	2012	10/11/2012	10/16/2012	Northern Hemisphere	Western Hemisphere	West Pacific	Northwest Pacific	Okinawa Trough	Hiromi Watanbe	JAMSTEC	Japan	Yes	NT12-26_all.pdf	12/19/2017 10:19
NT13-05	Natsushima	JAMSTEC	Japan	2013	3/14/2013	3/21/2013	Northern Hemisphere	Western Hemisphere	West Pacific	Northwest Pacific	Izu-Bonin-Mariana Arc	Shinji Tsuchida	JANSTEC	Japan	Yes	NT13-05_all.pdf	12/19/2017 10:17
NT13-09	Natsushima	JAMSTEC	Japan	2013	4/21/2013	4/29/2013	Northern Hemisphere	Eastern Hemisphere	West Pacific	Northwest Pacific	Izu-Bonin-Mariana Arc	Motohiro Shimanaga	Kumamoto University	Japan	Yes	NT13-09_all.pdf	12/19/2017 10:16
NT13-22	Natsushima	JAMSTEC	Japan	2013	11/7/2013	11/19/2013	Northern Hemisphere	Eastern Hemisphere	West Pacific	Northwest Pacific	Okinawa Trough	Hiroyuki Yamamoto	JAMSTEC	Japan	Yes	NT13-22_all.pdf	12/18/2017 15:32
NT14-06	Natsushima	JAMSTEC	Japan	2014	4/11/2014	4/20/2014	Northern Hemisphere	Eastern Hemisphere	West Pacific	Northwest Pacific	Izu-Bonin-Mariana Arc	Motohiro Shimanaga	Kumamoto University	Japan	Yes	NT14-06_all.pdf	12/18/2017 15:30
NT14-21	Natsushima	JAMSTEC	Japan	2014	12/11/2014	12/23/2014	Northern Hemisphere	Eastern Hemisphere	West Pacific	Northwest Pacific	Okinawa Trough	Blair Thornton	University of Tokyo	Japan	Yes	NT14-21_all.pdf	12/18/2017 15:28
NT15-13	Natsushima	JAMSTEC	Japan	2015	7/25/2015	8/6/2015	Northern Hemisphere	Eastern Hemisphere	West Pacific	Northwest Pacific	Okinawa Trough	Ken Takai	JAMSTEC	Japan	Yes	NT15-13_all.pdf	12/18/2017 15:26
NT98-08	Natsushima	JAMSTEC	Japan	2009	6/9/2009	6/23/2009	Northern Hemisphere	Eastern Hemisphere	West Pacific	Northwest Pacific	Izu-Bonin-Mariana Arc	Yoshihiko Tamura	JAMSTEC	Japan	Yes	NT09-08_all.pdf	12/19/2017 10:46
P340	Poseidon	IFM-GEOMAR	Germany	2006			Northern Hemisphere	Western Hemisphere	Mediterranean	Mediterranean	Seamounts	Petersen, S.	IFM-GEOMAR	Germany	No
PARISUB	L'Atalante	IFREMER	France	2010	3/19/2010	4/17/2010	Northern Hemisphere	Western Hemisphere	East Pacific	Northern East-Pacific Rise	East Pacific Rise	Pascal Gente	IUEM	France	Partial	http://campagnes.flotteoceanographique.fr/campagnes/10010020/	12/13/2017 14:04
PHARE	L'Atalante	IFREMER	France	2002	4/30/2002	6/2/2002	Northern Hemisphere	Western Hemisphere	East Pacific	Northern East-Pacific Rise	East Pacific Rise	Nadine Le Bris	Ifremer	France	Partial	http://campagnes.flotteoceanographique.fr/campagnes/2010060/	12/4/2017 22:05
PICO	Le Nadir	IFREMER	France	1998	6/25/1998	7/11/1998	Northern Hemisphere	Western Hemisphere	North Atlantic	Mid-Atlantic Ridge	Mid-Atlantic Ridge	Daniel Desbruyeres	Ifremer	France	Partial	http://campagnes.flotteoceanographique.fr/campagnes/98080040/	12/4/2017 21:15
PO240	FS Poseidon	GEOMAR	Germany	1998	6/19/1998	7/10/1998	Northern Hemisphere	Western Hemisphere	North Atlantic	Mid-Atlantic Ridge	Mid-Atlantic Ridge	Chris German	Southampton Oceanography Centre	UK	Yes	poseidon240_98.pdf	12/4/2017 13:22
RB-00-05 Leg II	Ronald H. Brown	NOAA	USA	2000	6/29/2000	7/18/2000	Northern Hemisphere	Western Hemisphere	East Pacific	Northeast Pacific	Juan de Fuca Ridge	Bob Embley	PMEL	USA	Yes	NeMO2000-cruisereport-revised-2014.pdf	2/19/2018 21:17
RB-01-06	Ronald H. Brown	NOAA	USA	2001	7/14/2001	8/12/2001	Northern Hemisphere	Western Hemisphere	East Pacific	Northeast Pacific	Juan de Fuca Ridge	Bob Embley	PMEL	USA	Yes	NeMO2001-cruisereport-revised-2014.pdf	2/19/2018 21:18
RR1211	Roger Revelle	Scripps	USA	2012	9/9/2012	9/25/2012	Southern Hemisphere	Eastern Hemisphere	West Pacific	Southwest Pacific	Lau Basin	Joseph Resing	UW	USA	Yes	SRoF12-cruisereport-final.pdf	12/19/2017 21:11
RR1413	Roger Revelle	Scripps	USA	2014	11/29/2015	12/21/2015	Northern Hemisphere	Eastern Hemisphere	West Pacific	Northwest Pacific	Izu-Bonin-Mariana Arc	Craig Moyer	Western Washington University	USA	Yes	RR1413-SRoF-Ironman-2014-CruiseReport-withdivelogs.pdf
RR1507	Roger Revelle	Scripps	USA	2015	4/21/2015	5/14/2015	Southern Hemisphere	Eastern Hemisphere	West Pacific	Southwest Pacific	Lau Basin	Anna-Louise Reysenbach	Portland State University	USA	No	http://www.rvdata.us/catalog/RR1507
SALDHANA	Le Nadir	IFREMER	France	1998	7/13/1998	7/27/1998	Northern Hemisphere	Western Hemisphere	North Atlantic	Mid-Atlantic Ridge	Mid-Atlantic Ridge	Fernando Barriga	GeoFCUL	Portugal	Partial	http://campagnes.flotteoceanographique.fr/campagnes/98080070/	12/4/2017 21:17
SALOMONBOA	Alis	IRD New Caledonia	New Caledonia	2007	9/10/2007	9/26/2007	Southern Hemisphere	Eastern Hemisphere	West Pacific	Southwest Pacific	Solomon Islands Margin	Betrand Richer de Forges	IRD New Caledonia	New Caledonia	Partial	http://campagnes.flotteoceanographique.fr/campagnes/7100070/	12/11/2017 14:52
SANTOBOA	Alis	IRD New Caledonia	New Caledonia	2006	10/10/2006	10/27/2006	Southern Hemisphere	Eastern Hemisphere	West Pacific	Southwest Pacific	Vanuatu Margin	Sarah Samadi; Bertrand Richer de Forges	IRD New Caledonia	New Caledonia	Partial	http://campagnes.flotteoceanographique.fr/campagnes/6100110/	12/11/2017 15:27
SEAHMA 1	L'Atalante	IFREMER	France	2002	7/29/2002	8/14/2002	Northern Hemisphere	Western Hemisphere	North Atlantic	Mid-Atlantic Ridge	Mid-Atlantic Ridge	Farnando Barriga	GeoFCUL	Portugal	Partial	http://campagnes.flotteoceanographique.fr/campagnes/2010110/	12/11/2017 15:16
SERPENTINE	Pourquoi pas?	IFREMER	France	2007	2/25/2007	4/6/2007	Northern Hemisphere	Western Hemisphere	North Atlantic	Mid-Atlantic Ridge	Mid-Atlantic Ridge	Yves Fouquet	Ifremer	France	Partial	http://campagnes.flotteoceanographique.fr/campagnes/7030030/	12/11/2017 14:39
SO259	Sonne	BGR	Germany	2017	8/24/2017	10/13/2017	Southern Hemisphere	Eastern Hemisphere	Indian Ocean	Indian Ocean	Central and Southwest Indian Ridge	Ulrich Schwarz-Schampera	GEOMAR	Germany	Yes	so259-scr.pdf
SS06/2007	Southern Surveyor	CSIRO	Australia	2007	7/25/2007	8/13/2007	Southern Hemisphere	Eastern Hemisphere	Bismarck Sea	Southwest Pacific	Manus Spreading Center	Richard J. Arculus	Australia National University	Australia	Yes	ss2007_v06_summary.pdf	12/27/2017 20:38
SS07/2008	Southern Surveyor	CSIRO	Australia	2008	4/30/2008	6/7/2008	Southern Hemisphere	Eastern Hemisphere	West Pacific	Southwest Pacific	Lau Basin	Richard J. Arculus	Australia National University	Australia	Yes	ss2008_v07_summary.pdf	12/27/2017 20:40
TAN0107	Tangaroa	NIWA	New Zealand	2001	5/18/2001	5/26/2001	Southern Hemisphere	Eastern Hemisphere	West Pacific	Southwest Pacific	Kermadec Arc	Malcolm Clark	NIWA	New Zealand	Yes	TAN0107_voyrep.pdf	1/22/2018 14:24
TAN0205	Tangaroa	NIWA	New Zealand	2002	4/10/2002	5/2/2002	Southern Hemisphere	Eastern Hemisphere	West Pacific	Southwest Pacific	Kermadec Arc	Ian Wright	NIWA	New Zealand	Yes	TAN0205_report.pdf	1/22/2018 14:27
TAN1007	Tangaroa	NIWA	New Zealand	2010	5/29/2010	6/11/2010	Southern Hemisphere	Eastern Hemisphere	West Pacific	Southwest Pacific	Kermadec Arc	Malcolm Clark	NIWA	New Zealand	Yes	KARMA_VoyageReport.LEG2.pdf	1/22/2018 14:20
TAN1206	Tangaroa	NIWA	New Zealand	2012	4/14/2012	5/5/2012	Southern Hemisphere	Eastern Hemisphere	West Pacific	Southwest Pacific	Kermadec Arc	Malcolm Clark	NIWA	New Zealand	Yes	Voyage_report_TAN1206.pdf	1/22/2018 14:32
TAN1213	Tangaroa	NIWA	New Zealand	2012	10/10/2012	11/12/2012	Southern Hemisphere	Eastern Hemisphere	West Pacific	Southwest Pacific	Kermadec Arc	Richard Wysoczanski	NIWA	New Zealand	Yes	NIRVANA_Voyage_Report.pdf	1/22/2018 14:22
TCS06NH	New Horizon	NOAA	USA	2006	5/4/2006	5/23/2006	Northern Hemisphere	Western Hemisphere	East Pacific	Northern East-Pacific Rise	East Pacific Rise	James Cowen	University of Hawaii	USA	Yes	Cruise_Report.pdf
TN094	Thompson	NOAA	USA	1999	6/20/1999	7/14/1999	Northern Hemisphere	Western Hemisphere	East Pacific	Northeast Pacific	Juan de Fuca Ridge	Bob Embley	PMEL	USA	Yes	NeMO1999-cruisereport-revised-2014.pdf	2/19/2018 21:15
TN149 Leg 2a	Thompson	NOAA	USA	2002	7/14/2002	7/23/2002	Northern Hemisphere	Western Hemisphere	East Pacific	Northeast Pacific	Juan de Fuca Ridge	Bob Embley	PMEL	USA	Yes	NeMO2002-2003-crrpt.pdf	2/19/2018 21:21
TN160	Thompson	NOAA	USA	2003	8/27/2003	8/9/2003	Northern Hemisphere	Western Hemisphere	East Pacific	Northeast Pacific	Juan de Fuca Ridge	Bob Embley	PMEL	USA	Yes	NeMO2002-2003-crrpt.pdf	2/19/2018 21:22
TN167	Thompson	NOAA	USA	2004	3/27/2004	4/17/2004	Northern Hemisphere	Eastern Hemisphere	West Pacific	Northwest Pacific	Izu-Bonin-Mariana Arc	Bob Embley	PMEL	USA	Yes	SRoF-2004-cruisereport-final.pdf	2/19/2018 21:51
TN173	Thompson	NOAA	USA	2004	9/18/2004	9/29/2004	Northern Hemisphere	Western Hemisphere	East Pacific	Northeast Pacific	Juan de Fuca Ridge	Bill Chadwick	University of Oregon	USA	Yes	NeMO2004-cruisereport-revised-2014.pdf	2/19/2018 21:24
TN199	Thompson	NOAA	USA	2006	8/22/2006	9/7/2006	Northern Hemisphere	Western Hemisphere	East Pacific	Northeast Pacific	Juan de Fuca Ridge	David Butterfield	University of Washington	USA	Yes	NeMO2006-crrpt-final.pdf	2/19/2018 21:32
TN220	Thompson	NOAA	USA	2008	6/30/2008	7/19/2008	Northern Hemisphere	Western Hemisphere	East Pacific	Northeast Pacific	Hydrate Ridge	Nathan Bangs	University of Texas	USA	No	http://www.rvdata.us/catalog/TN220
TN227	Thompson	NOAA	USA	2008	11/13/2008	11/28/2008	Southern Hemisphere	Eastern Hemisphere	West Pacific	Southwest Pacific	Lau Basin	John Lupton	PMEL	USA	No	http://www.rvdata.us/catalog/TN227
TN232	Thompson	NOAA	USA	2009	4/3/2009	4/17/2009	Northern Hemisphere	Eastern Hemisphere	West Pacific	Northwest Pacific	Izu-Bonin-Mariana Arc	Bill Chadwick	University of Washington	USA	Yes	NWRota-2009-CruiseReport.pdf
TN234	Thompson	NOAA	USA	2009	5/5/2009	5/13/2009	Southern Hemisphere	Eastern Hemisphere	West Pacific	Southwest Pacific	Lau Basin	Joseph Resing	PMEL	USA	Yes	TN234-CruiseReport-final.pdf
TN235	Thompson	NOAA	USA	2009	5/16/2009	6/8/2009	Southern Hemisphere	Eastern Hemisphere	West Pacific	Southwest Pacific	Lau Basin	Chuck Fisher	Pennsylvania State University	USA	Yes	TN235_CruiseReport.pdf
TN236	Thompson	NOAA	USA	2009	6/12/2009	7/8/2009	Southern Hemisphere	Eastern Hemisphere	West Pacific	Southwest Pacific	Lau Basin	Anna-Louise Reysenbach	Portland State University	USA	No	http://www.rvdata.us/catalog/TN236
TN253	Thompson	NOAA	USA	2010	8/26/2010	9/6/2010	Northern Hemisphere	Western Hemisphere	East Pacific	Northeast Pacific	Juan de Fuca Ridge	Bill Chadwick	University of Oregon	USA	Yes	NeMO2010-cruise-report.pdf	2/19/2018 21:42
TN327	Thompson	NOAA	USA	2015	8/14/2015	8/29/2015	Northern Hemisphere	Western Hemisphere	East Pacific	Northeast Pacific	Juan de Fuca Ridge	Bill Chadwick	University of Oregon	USA	Yes	Axial2015-Cruise-Report-with-logs.pdf
TUIM05MV	Melville	Scripps	USA	2005	4/5/2005	5/11/2005	Southern Hemisphere	Eastern Hemisphere	West Pacific	Southwest Pacific	Lau Basin	Margaret Tivey	WHOI	USA	Yes	TUIM05MV_cruise_report.pdf
TUIM06MV	Melville	Scripps	USA	2005	5/15/2005	6/2/2005	Southern Hemisphere	Eastern Hemisphere	West Pacific	Southwest Pacific	Lau and Fiji Basins	Bob Vrijenhoek	MBARI	USA	No	http://www.rvdata.us/catalog/TUIM06MV
VENTS LEG II	Discoverer	NOAA	USA	1992	6/22/1992	7/16/1992	Northern Hemisphere	Western Hemisphere	East Pacific	Northeast Pacific	Juan de Fuca Ridge	Bob Embley	PMEL	USA	Yes	1992_ROPOS_cruise_report.pdf	2/19/2018 20:32
VENTS93 LEG II	Discoverer	NOAA	USA	1993	7/8/1993	8/4/1993	Northern Hemisphere	Western Hemisphere	East Pacific	Northeast Pacific	Juan de Fuca Ridge	Bob Embley	PMEL	USA	Yes	1993_ROPOS_cruise_report.pdf	2/19/2018 20:36
VENTuRE	Celtic Explorer	UCC	Ireland	2011	7/8/2011	8/7/2011	Northern Hemisphere	Western Hemisphere	North Atlantic	Mid-Atlantic Ridge	Mid-Atlantic Ridge	Andrew Wheeler	UCC	Ireland	No	CE11009 VENTuRE survey cruise report_FINAL.pdf	12/14/2017 14:12
YK04-09	Yokosuka	JAMSTEC	Japan	2004	9/23/2004	10/20/2004	Southern Hemisphere	Eastern Hemisphere	West Pacific	Southwest Pacific	Lau Basin	Ken Takai	JAMSTEC	Japan	Yes	Hard Copy Only	8/22/2018 17:07
YK09-13 Leg1	Yokosuka	JAMSTEC	Japan	2009	10/10/2009	10/29/2009	Southern Hemisphere	Eastern Hemisphere	Indian Ocean	Indian Ocean	Central and Southwest Indian Ridge	Kensaku Tamaki	University of Tokyo	Japan	Yes	YK09-13_leg1_all.pdf	12/19/2017 13:32
YK09-13 Leg2	Yokosuka	JAMSTEC	Japan	2009	11/2/2009	11/18/2009	Southern Hemisphere	Eastern Hemisphere	Indian Ocean	Indian Ocean	Central and Southwest Indian Ridge	Kentaro Nakamura	JAMSTEC	Japan	Yes	YK09-13_leg2_all.pdf	12/19/2017 13:47
YK10-10	Yokosuka	JAMSTEC	Japan	2010	8/17/2010	8/31/2010	Northern Hemisphere	Eastern Hemisphere	West Pacific	Northwest Pacific	Izu-Bonin-Mariana Arc	Junichi Miyazaki	JAMSTEC	Japan	Yes	YK10-10_all.pdf	12/19/2017 13:45
YK10-11	Yokosuka	JAMSTEC	Japan	2010	11/3/2010	11/15/2010	Northern Hemisphere	Eastern Hemisphere	West Pacific	Northwest Pacific	Izu-Bonin-Mariana Arc	Shigeaki Kojima	University of Tokyo	Japan	Yes	YK10-11_all.pdf	12/19/2017 13:43
YK10-13 Leg1	Yokosuka	JAMSTEC	Japan	2010	10/3/2010	10/7/2010	Northern Hemisphere	Eastern Hemisphere	West Pacific	Northwest Pacific	Izu-Bonin-Mariana Arc	Junichi Miyazaki	JAMSTEC	Japan	Yes	YK10-13_leg1_all.pdf	12/19/2017 13:42
YK11-06	Yokosuka	JAMSTEC	Japan	2011	8/29/2011	9/12/2011	Northern Hemisphere	Eastern Hemisphere	West Pacific	Northwest Pacific	Izu-Bonin-Mariana Arc	Takeshi Kakegawa	Tohoku University	Japan	Yes	YK11-06_all.pdf	12/19/2017 13:29
YK13-02	Yokosuka	JAMSTEC	Japan	2013	2/6/2013	2/25/2013	Southern Hemisphere	Eastern Hemisphere	Indian Ocean	Indian Ocean	Central and Southwest Indian Ridge	Manabu Nishizawa	JAMSTEC	Japan	Yes	YK13-02_all.pdf	12/19/2017 13:28
YK13-05	Yokosuka	JAMSTEC	Japan	2013	6/17/2013	7/31/0013	Northern Hemisphere	Western Hemisphere	Caribbean	Mid-Cayman Spreading Center	Mid-Cayman Spreading Center	Ken Takai	JAMSTEC	Japan	Yes	yokosuka_yk13-05.pdf	12/1/2017 17:13
YK13-08	Yokosuka	JAMSTEC	Japan	2013	8/27/2013	9/15/2013	Northern Hemisphere	Eastern Hemisphere	West Pacific	Northwest Pacific	Izu-Bonin-Mariana Arc	Yasuhiko Ohara	JAMSTEC	Japan	Yes	YK13-08_all.pdf	12/19/2017 13:26
YK13-11	Yokosuka	JAMSTEC	Japan	2011	10/24/2013	11/2/2013	Southern Hemisphere	Eastern Hemisphere	West Pacific	Southwest Pacific	Kermadec Arc	Shinji Tsuchida	JAMSTEC	Japan	Yes	YK13-11_all.pdf	12/19/2017 13:25
YK15-05	Yokosuka	JAMSTEC	Japan	2015	4/17/2015	4/19/2015	Northern Hemisphere	Eastern Hemisphere	West Pacific	Northwest Pacific	Okinawa Trough	Shigeyuki Hirose	JAMSTEC	Japan	Yes	YK15-05_all.pdf	12/19/2017 13:23
YK15-06	Yokosuka	JAMSTEC	Japan	2015	4/22/2015	5/9/2015	Northern Hemisphere	Eastern Hemisphere	West Pacific	Northwest Pacific	Okinawa Trough	Takafumi Kasaya	JAMSTEC	Japan	Yes	YK15-06_all.pdf	12/19/2017 12:21
YK16-11 Leg2	Yokosuka	JAMSTEC	Japan	2016	8/30/2016	9/6/2016	Northern Hemisphere	Eastern Hemisphere	West Pacific	Northwest Pacific	Okinawa Trough	Ken Takai	JAMSTEC	Japan	Yes	YK16-11_leg2_all.pdf	12/19/2017 12:16
YK16-E01	Yokosuka	JAMSTEC	Japan	2016	1/11/2016	1/31/2016	Southern Hemisphere	Eastern Hemisphere	Indian Ocean	Indian Ocean	Central and Southwest Indian Ridge	Shinsuke Kawagucci	JAMSTEC	Japan	Yes	YK16-E01_all.pdf	12/19/2017 12:20
YK16-E02	Yokosuka	JAMSTEC	Japan	2016	2/4/2016	3/2/2016	Southern Hemisphere	Eastern Hemisphere	Indian Ocean	Indian Ocean	Central and Southwest Indian Ridge	Kensaku Takai	JAMSTEC	Japan	Yes	YK16-E02_all.pdf	12/19/2017 12:18
YK17-05	Yokosuka	JAMSTEC	Japan	2017	3/7/2017	3/14/2017	Northern Hemisphere	Eastern Hemisphere	West Pacific	Northwest Pacific	Izu-Bonin-Mariana Arc	Hiroyuki Yamamoto	JAMSTEC	Japan	Yes	YK17-05_all.pdf	12/19/2017 12:15
